# Supplementary material for: Gut Morphological Structure-Microbial Characteristics in Elaphodus cephalophus: A Case Report
Source: Animals (Basel). 2025 Dec 18;15(24):3651. doi: 10.3390/ani15243651 (PMC12729593; doi:10.3390/ani15243651)
Supplement: Supplementary file 1 [file animals-15-03651-s001.zip]

Archive with 1 entries (1 files):
- animals-3971911-supplementary.pdf
